# Supplementary material for: PHSP-Net: Personalized Habitat-Aware Deep Learning for Multi-Center Glioblastoma Survival Prediction Using Multiparametric MRI
Source: Bioengineering (Basel). 2025 Sep 15;12(9):978. doi: 10.3390/bioengineering12090978 (PMC12467337; doi:10.3390/bioengineering12090978)
Supplement: Supplementary file 1 [file bioengineering-12-00978-s001.zip]

Archive with 1 entries (1 files):
- bioengineering-3846681-supplementary.pdf
